# Supplementary material for: Identification of CFAP52 as a novel diagnostic target of male infertility with defects of sperm head-tail connection and flagella development
Source: eLife. 2023 Dec 21;12:RP92769. doi: 10.7554/eLife.92769 (PMC10735225; doi:10.7554/eLife.92769)
Supplement: Figure 3—source data 1. [file elife-92769-fig3-data1.zip]

Archive with 3 entries (1 files):
- Figure 3-source data 1/
- Figure 3-source data 1/Figure 3-source data 1/
- Figure 3-source data 1/Figure 3-source data 1/Figure 3-source data 1.docx
