# Supplementary material for: Identification of CFAP52 as a novel diagnostic target of male infertility with defects of sperm head-tail connection and flagella development
Source: eLife. 2023 Dec 21;12:RP92769. doi: 10.7554/eLife.92769 (PMC10735225; doi:10.7554/eLife.92769)
Supplement: Figure 4—source data 2. [file elife-92769-fig4-data2.zip]

Archive with 7 entries (3 files):
- Figure 4-source data 2/
- Figure 4-source data 2/Figure 4-source data 2/
- Figure 4-source data 2/Figure 4-source data 2/Figure 4-source data 2/
- Figure 4-source data 2/Figure 4-source data 2/Figure 4-source data 2/Figure 4C-labeled.docx
- Figure 4-source data 2/Figure 4-source data 2/Figure 4-source data 2/Raw images/
- Figure 4-source data 2/Figure 4-source data 2/Figure 4-source data 2/Raw images/1.jpg
- Figure 4-source data 2/Figure 4-source data 2/Figure 4-source data 2/Raw images/2.jpg
