# Supplementary material for: Identification of CFAP52 as a novel diagnostic target of male infertility with defects of sperm head-tail connection and flagella development
Source: eLife. 2023 Dec 21;12:RP92769. doi: 10.7554/eLife.92769 (PMC10735225; doi:10.7554/eLife.92769)
Supplement: Figure 6—source data 2. [file elife-92769-fig6-data2.zip]

Archive with 7 entries (4 files):
- Figure 6-source data 2/
- Figure 6-source data 2/Figure 6-source data 2/
- Figure 6-source data 2/Figure 6-source data 2/Figure 6-source data 2/
- Figure 6-source data 2/Figure 6-source data 2/Figure 6-source data 2/Blots for Figure 6A.png
- Figure 6-source data 2/Figure 6-source data 2/Figure 6-source data 2/Blots for Figure 6E, F.tif
- Figure 6-source data 2/Figure 6-source data 2/Figure 6-source data 2/Blots of Figure 6C.jpg
- Figure 6-source data 2/Figure 6-source data 2/Figure 6-source data 2/Blots of Figure 6D.jpg
